# Supplementary material for: Prevalence and predictors of tuberculosis among HIV patients who completed isoniazid preventive therapy (IPT) at Reach out Mbuya community health initiative
Source: Sci Rep. 2023 Oct 16;13:17602. doi: 10.1038/s41598-023-44649-8 (PMC10579297; doi:10.1038/s41598-023-44649-8)
Supplement: Supplementary file 1 — Supplementary Information. [file 41598_2023_44649_MOESM1_ESM.xlsx]

## Sheet: data
Study_identification_number	Gender	Age_of_participant	TB_test_done	TB_Results	Area_of_Residence	Marital_Status_of_Participant	Highest_level_of_education_attained	Are_you_currently_employed	What_is_your_Religion	Do_you_drink_alcohol	Do_you_smoke_Cigarettes	Were_you_given_enou_e_starting_treatment	Did_you_disclose_you_atus_to_your_partner	Did_you_receive_counselling_du	When_was_the_counselling_done	counselling_done.at_the_beginning_of_the_treatment	counselling_done.on_every_clinic_visit	Did_you_get_any_side_cts_of_the_Treatment	Did_you_have_Challen_the_taking_the_drugs	Which_challenges_did_you_find	Which_challenges_did_you_find.pill_burden	Which_challenges_did_you_find.stigma	Which_challenges_did_you_find.others
1	female	48	gene_xpert	negative	urban	lives_with_partner	primary	yes	moslem	no	no	yes	yes	yes	at_the_beginning_of_the_treatment on_every_clinic_visit	TRUE	TRUE	no	yes	pill_burden	TRUE	FALSE	FALSE
2	female	50	gene_xpert	negative	urban	divorced_or_separated	none	no	catholic	yes	no	no	yes	yes	at_the_beginning_of_the_treatment on_every_clinic_visit	TRUE	TRUE	no	no	others	FALSE	FALSE	TRUE
3	male	31	tb_urine_lam	negative	sub_urban	lives_with_partner	secondary	yes	protestant	yes	no	no	no	yes	at_the_beginning_of_the_treatment on_every_clinic_visit	TRUE	TRUE	yes	yes	stigma	FALSE	TRUE	FALSE
4	female	28	gene_xpert	negative	urban	single	secondary	yes	catholic	yes	no	yes	no	no				no	no	others	FALSE	FALSE	TRUE
5	female	60	gene_xpert	negative	sub_urban	divorced_or_separated	none	no	pentecost	no	no	no	no	yes	at_the_beginning_of_the_treatment	TRUE	FALSE	yes	yes	pill_burden	TRUE	FALSE	FALSE
6	female	30	gene_xpert	negative	urban	lives_with_partner	secondary	no	catholic	yes	no	yes	yes	yes	at_the_beginning_of_the_treatment on_every_clinic_visit	TRUE	TRUE	no	yes	stigma pill_burden	TRUE	TRUE	FALSE
7	female	36	gene_xpert	negative	urban	lives_with_partner	secondary	no	protestant	yes	no	yes	yes	yes	at_the_beginning_of_the_treatment on_every_clinic_visit	TRUE	TRUE	no	no	others	FALSE	FALSE	TRUE
8	male	43	gene_xpert	negative	urban	lives_with_partner	secondary	yes	protestant	no	no	yes	yes	yes	at_the_beginning_of_the_treatment on_every_clinic_visit	TRUE	TRUE	yes	no	others	FALSE	FALSE	TRUE
9	female	37	gene_xpert	negative	rural	lives_with_partner	primary	yes	moslem	no	no	yes	yes	yes	at_the_beginning_of_the_treatment	TRUE	FALSE	no	no	others	FALSE	FALSE	TRUE
10	male	60	gene_xpert	negative	sub_urban	lives_with_partner	primary	no	catholic	no	no	yes	yes	yes	at_the_beginning_of_the_treatment on_every_clinic_visit	TRUE	TRUE	yes	yes	pill_burden	TRUE	FALSE	FALSE
11	female	31	gene_xpert	negative	urban	single	tertiary	yes	moslem	no	no	yes	yes	yes	at_the_beginning_of_the_treatment on_every_clinic_visit	TRUE	TRUE	no	no	others	FALSE	FALSE	TRUE
12	male	49	gene_xpert	negative	sub_urban	lives_with_partner	tertiary	yes	catholic	yes	no	yes	yes	yes	at_the_beginning_of_the_treatment on_every_clinic_visit	TRUE	TRUE	yes	yes	pill_burden stigma	TRUE	TRUE	FALSE
13	female	56	tb_urine_lam	negative	urban	widowed	primary	no	protestant	no	no	yes	yes	yes	at_the_beginning_of_the_treatment	TRUE	FALSE	no	no	others	FALSE	FALSE	TRUE
14	male	24	tb_urine_lam	positive	urban	single	secondary	no	pentecost	yes	no	no	no	no				yes	yes	pill_burden stigma others	TRUE	TRUE	TRUE
15	female	49	tb_urine_lam	negative	sub_urban	lives_with_partner	tertiary	yes	pentecost	no	no	yes	yes	yes	at_the_beginning_of_the_treatment on_every_clinic_visit	TRUE	TRUE	no	no	others	FALSE	FALSE	TRUE
16	male	44	gene_xpert	negative	urban	lives_with_partner	tertiary	yes	protestant	no	no	yes	yes	yes	at_the_beginning_of_the_treatment	TRUE	FALSE	no	no	others	FALSE	FALSE	TRUE
17	male	29	tb_urine_lam	negative	urban	single	secondary	no	catholic	yes	yes	yes	no	yes	at_the_beginning_of_the_treatment on_every_clinic_visit	TRUE	TRUE	yes		pill_burden stigma	TRUE	TRUE	FALSE
18	female	45	gene_xpert	negative	sub_urban	lives_with_partner	secondary	no	protestant	no	no	yes	yes	no				no	no	others	FALSE	FALSE	TRUE
19	female	45	gene_xpert	positive	urban	lives_with_partner	primary	yes	catholic	yes	no	no	yes	no				yes	yes	pill_burden stigma	TRUE	TRUE	FALSE
20	male	50	gene_xpert	negative	sub_urban	widowed	secondary	no	catholic	yes	no	yes	yes	yes	at_the_beginning_of_the_treatment on_every_clinic_visit	TRUE	TRUE	yes	no	others	FALSE	FALSE	TRUE
21	male	51	gene_xpert	negative	urban	lives_with_partner	tertiary	yes	catholic	yes	yes	yes	yes	yes	at_the_beginning_of_the_treatment	TRUE	FALSE	yes	yes	pill_burden	TRUE	FALSE	FALSE
22	female	24	gene_xpert	negative	sub_urban	lives_with_partner	secondary	yes	protestant	yes	no	yes	yes	yes	at_the_beginning_of_the_treatment	TRUE	FALSE	yes	no	pill_burden stigma	TRUE	TRUE	FALSE
23	female	47	gene_xpert	negative	sub_urban	lives_with_partner	primary	yes	pentecost	no	no	yes	no	yes	at_the_beginning_of_the_treatment on_every_clinic_visit	TRUE	TRUE	no	no	others pill_burden	TRUE	FALSE	TRUE
24	male	35	gene_xpert	negative	sub_urban	lives_with_partner	tertiary	yes	catholic	yes	no	yes	yes	yes	at_the_beginning_of_the_treatment on_every_clinic_visit	TRUE	TRUE	no	no	others	FALSE	FALSE	TRUE
26	female	40	tb_urine_lam	negative	sub_urban	lives_with_partner	primary	no	protestant	yes	no	yes	yes	yes	at_the_beginning_of_the_treatment	TRUE	FALSE	no	no	others	FALSE	FALSE	TRUE
27	male	25	gene_xpert	negative	urban	single	tertiary	yes	moslem	no	no	yes	yes	yes	at_the_beginning_of_the_treatment on_every_clinic_visit	TRUE	TRUE	no	no	others	FALSE	FALSE	TRUE
28	male	33	tb_urine_lam	negative	urban	lives_with_partner	secondary	yes	catholic	yes	no	yes	yes	yes	at_the_beginning_of_the_treatment on_every_clinic_visit	TRUE	TRUE	no	yes	stigma	FALSE	TRUE	FALSE
29	male	39	gene_xpert	negative	urban	lives_with_partner	tertiary	yes	moslem	no	no	yes	yes	yes	at_the_beginning_of_the_treatment	TRUE	FALSE	no	no	others	FALSE	FALSE	TRUE
30	female	40	tb_urine_lam	negative	sub_urban	divorced_or_separated	primary	yes	protestant	yes	no	yes	yes	yes	at_the_beginning_of_the_treatment on_every_clinic_visit	TRUE	TRUE	no	no	others	FALSE	FALSE	TRUE
25	female	61	gene_xpert	negative	rural	widowed	none	no	protestant	no	no	no	no	yes	at_the_beginning_of_the_treatment on_every_clinic_visit	TRUE	TRUE	yes	yes	pill_burden	TRUE	FALSE	FALSE
31	female	30	tb_urine_lam	negative	urban	lives_with_partner	secondary	yes	pentecost	no	no	yes	yes	yes	at_the_beginning_of_the_treatment on_every_clinic_visit	TRUE	TRUE	no	no	others	FALSE	FALSE	TRUE
32	female	42	gene_xpert	negative	urban	lives_with_partner	secondary	yes	protestant	yes	no	yes	yes	yes	at_the_beginning_of_the_treatment	TRUE	FALSE	yes	yes	pill_burden	TRUE	FALSE	FALSE
33	male	68	tb_urine_lam	positive	urban	widowed	primary	no	catholic	yes	no	no	no	yes	at_the_beginning_of_the_treatment	TRUE	FALSE	yes	yes	pill_burden stigma	TRUE	TRUE	FALSE
34	female	54	gene_xpert	negative	urban	widowed	primary	no	pentecost	no	no	yes	no	yes	at_the_beginning_of_the_treatment on_every_clinic_visit	TRUE	TRUE	no	yes	others	FALSE	FALSE	TRUE
35	male	42	gene_xpert	negative	sub_urban	lives_with_partner	tertiary	no	pentecost	no	no	yes	yes	yes	at_the_beginning_of_the_treatment	TRUE	FALSE	no	no	others	FALSE	FALSE	TRUE
36	female	46	gene_xpert	negative	sub_urban	lives_with_partner	secondary	no	moslem	no	no	yes	yes	yes	at_the_beginning_of_the_treatment on_every_clinic_visit	TRUE	TRUE	no	yes	pill_burden stigma	TRUE	TRUE	FALSE
37	male	51	gene_xpert	negative	urban	lives_with_partner	secondary	yes	catholic	yes	no	yes	yes	yes	at_the_beginning_of_the_treatment on_every_clinic_visit	TRUE	TRUE	no	no	others	FALSE	FALSE	TRUE
38	male	48	gene_xpert	positive	urban	divorced_or_separated	secondary	no	catholic	yes	yes	yes	no	yes	at_the_beginning_of_the_treatment	TRUE	FALSE	yes	yes	pill_burden stigma	TRUE	TRUE	FALSE
39	female	48	tb_urine_lam	negative	sub_urban	divorced_or_separated	primary	yes	moslem	no	no	yes	yes	yes	at_the_beginning_of_the_treatment	TRUE	FALSE	yes	no	others	FALSE	FALSE	TRUE
40	female	32	gene_xpert	negative	sub_urban	lives_with_partner	secondary	no	moslem	no	no	yes	yes	yes	at_the_beginning_of_the_treatment	TRUE	FALSE	no	no
41	male	43	gene_xpert	negative	urban	lives_with_partner	tertiary	yes	protestant	yes	no	yes	yes	yes	at_the_beginning_of_the_treatment	TRUE	FALSE	no	no
42	male	36	gene_xpert	negative	rural	lives_with_partner	primary	no	catholic	yes	yes	yes	yes	yes	at_the_beginning_of_the_treatment on_every_clinic_visit	TRUE	TRUE	yes	yes	pill_burden stigma	TRUE	TRUE	FALSE
43	female	30	gene_xpert	negative	sub_urban	single	secondary	no	pentecost	no	no	yes	yes	yes	at_the_beginning_of_the_treatment on_every_clinic_visit	TRUE	TRUE	yes	no
44	male	42	tb_urine_lam	negative	urban	lives_with_partner	tertiary	yes	moslem	no	no	yes	yes	yes	at_the_beginning_of_the_treatment on_every_clinic_visit	TRUE	TRUE	no	yes	stigma	FALSE	TRUE	FALSE
45	female	54	gene_xpert	negative	urban	divorced_or_separated	secondary	yes	pentecost	no	no	yes	yes	yes	at_the_beginning_of_the_treatment on_every_clinic_visit	TRUE	TRUE	yes	no
46	female	50	gene_xpert	negative	sub_urban	widowed	primary	no	moslem	no	no	yes	no	yes	at_the_beginning_of_the_treatment on_every_clinic_visit	TRUE	TRUE	yes	no
47	male	47	tb_urine_lam	negative	sub_urban	lives_with_partner	tertiary	yes	protestant	yes	no	yes	yes	yes	at_the_beginning_of_the_treatment	TRUE	FALSE	no	no
48	female	29	gene_xpert	negative	sub_urban	lives_with_partner	secondary	yes	moslem	no	no	yes	no	yes	at_the_beginning_of_the_treatment on_every_clinic_visit	TRUE	TRUE	yes	yes	pill_burden stigma	TRUE	TRUE	FALSE
49	female	27	gene_xpert	negative	urban	lives_with_partner	secondary	yes	protestant	yes	no	yes	yes	yes	at_the_beginning_of_the_treatment on_every_clinic_visit	TRUE	TRUE	yes	yes	pill_burden	TRUE	FALSE	FALSE
50	male	46	gene_xpert	negative	rural	lives_with_partner	primary	yes	catholic	yes	no	no	yes	no				yes	yes	pill_burden stigma others	TRUE	TRUE	TRUE
51	male	50	tb_urine_lam	negative	urban	lives_with_partner	tertiary	yes	catholic	yes	no	yes	yes	yes	at_the_beginning_of_the_treatment on_every_clinic_visit	TRUE	TRUE	no	yes	pill_burden	TRUE	FALSE	FALSE
52	female	33	tb_urine_lam	negative	urban	lives_with_partner	primary	yes	catholic	yes	no	yes	yes	yes	at_the_beginning_of_the_treatment	TRUE	FALSE	yes	no
53	female	30	gene_xpert	negative	sub_urban	divorced_or_separated	secondary	yes	protestant	no	no	yes	no	yes	at_the_beginning_of_the_treatment on_every_clinic_visit	TRUE	TRUE	no	no
54	female	42	tb_urine_lam	negative	rural	divorced_or_separated	tertiary	yes	pentecost	no	no	yes	yes	yes	at_the_beginning_of_the_treatment on_every_clinic_visit	TRUE	TRUE	yes	no
55	female	30	gene_xpert	negative	urban	lives_with_partner	tertiary	yes	pentecost	no	no	yes	yes	yes	at_the_beginning_of_the_treatment on_every_clinic_visit	TRUE	TRUE	no	no
56	male	46	gene_xpert	negative	sub_urban	lives_with_partner	tertiary	yes	moslem	no	no	yes	yes	yes	at_the_beginning_of_the_treatment on_every_clinic_visit	TRUE	TRUE	no	no
57	female	51	gene_xpert	negative	sub_urban	lives_with_partner	primary	yes	protestant	no	no	yes	yes	yes	at_the_beginning_of_the_treatment	TRUE	FALSE	yes	yes	pill_burden stigma	TRUE	TRUE	FALSE
58	female	29	gene_xpert	negative	urban	lives_with_partner	tertiary	yes	protestant	yes	no	yes	yes	yes	at_the_beginning_of_the_treatment	TRUE	FALSE	no	yes	stigma	FALSE	TRUE	FALSE
59	male	38	tb_urine_lam	negative	rural	lives_with_partner	secondary	yes	protestant	yes	no	no	yes	yes	at_the_beginning_of_the_treatment	TRUE	FALSE	no	no
60	male	34	tb_urine_lam	negative	sub_urban	divorced_or_separated	tertiary	yes	catholic	yes	yes	no	yes	yes	at_the_beginning_of_the_treatment	TRUE	FALSE	yes	yes	pill_burden stigma others	TRUE	TRUE	TRUE
61	female	21	tb_urine_lam	negative	sub_urban	single	tertiary	no	moslem	no	no	yes	no	yes	at_the_beginning_of_the_treatment on_every_clinic_visit	TRUE	TRUE	yes	no
62	male	32	gene_xpert	positive	urban	lives_with_partner	secondary	yes	protestant	yes	no	no	yes	no				yes	yes	pill_burden stigma	TRUE	TRUE	FALSE
63	female	52	tb_urine_lam	negative	rural	divorced_or_separated	none	yes	pentecost	no	no	yes	yes	yes	at_the_beginning_of_the_treatment on_every_clinic_visit	TRUE	TRUE	no	no
64	female	35	gene_xpert	negative	rural	lives_with_partner	tertiary	no	catholic	no	no	yes	yes	yes	at_the_beginning_of_the_treatment on_every_clinic_visit	TRUE	TRUE	no	no
65	male	40	gene_xpert	negative	sub_urban	lives_with_partner	tertiary	yes	protestant	yes	no	yes	yes	yes	at_the_beginning_of_the_treatment on_every_clinic_visit	TRUE	TRUE	no	no
66	female	43	tb_urine_lam	negative	sub_urban	divorced_or_separated	tertiary	yes	catholic	no	no	yes	yes	yes	at_the_beginning_of_the_treatment	TRUE	FALSE	yes	no
67	female	31	tb_urine_lam	negative	urban	lives_with_partner	tertiary	yes	pentecost	no	no	no	no	yes	at_the_beginning_of_the_treatment on_every_clinic_visit	TRUE	TRUE	yes	yes	pill_burden stigma	TRUE	TRUE	FALSE
68	male	41	tb_urine_lam	negative	urban	lives_with_partner	primary	yes	moslem	no	no	yes	yes	yes	at_the_beginning_of_the_treatment on_every_clinic_visit	TRUE	TRUE	yes	yes	pill_burden	TRUE	FALSE	FALSE
69	female	29	tb_urine_lam	negative	rural	single	tertiary	no	pentecost	no	no	no	no	yes	at_the_beginning_of_the_treatment on_every_clinic_visit	TRUE	TRUE	no	no	others	FALSE	FALSE	TRUE
70	female	39	gene_xpert	negative	urban	lives_with_partner	secondary	yes	protestant	no	no	yes	yes	yes	at_the_beginning_of_the_treatment	TRUE	FALSE	no	no
71	male	38	tb_urine_lam	negative	rural	lives_with_partner	secondary	yes	moslem	no	yes	yes	yes	yes	at_the_beginning_of_the_treatment on_every_clinic_visit	TRUE	TRUE	yes	yes	pill_burden stigma	TRUE	TRUE	FALSE
72	female	45	gene_xpert	negative	urban	lives_with_partner	none	no	catholic	yes	no	no	yes	yes	at_the_beginning_of_the_treatment on_every_clinic_visit	TRUE	TRUE	yes	yes	stigma	FALSE	TRUE	FALSE
73	female	44	gene_xpert	negative	sub_urban	divorced_or_separated	primary	yes	protestant	yes	no	yes	yes	yes	at_the_beginning_of_the_treatment	TRUE	FALSE	no	no
74	male	34	gene_xpert	negative	urban	lives_with_partner	secondary	yes	catholic	no	no	yes	no	yes	at_the_beginning_of_the_treatment on_every_clinic_visit	TRUE	TRUE	no	yes	pill_burden	TRUE	FALSE	FALSE
75	male	46	tb_urine_lam	negative	urban	lives_with_partner	tertiary	yes	catholic	yes	no	yes	yes	yes	at_the_beginning_of_the_treatment on_every_clinic_visit	TRUE	TRUE	no	no
76	female	55	tb_urine_lam	negative	sub_urban	widowed	none	no	catholic	yes	no	no	yes	yes	at_the_beginning_of_the_treatment	TRUE	FALSE	no	no
77	female	45	gene_xpert	negative	rural	lives_with_partner	secondary	yes	moslem	no	no	no	yes	yes	at_the_beginning_of_the_treatment on_every_clinic_visit	TRUE	TRUE	yes	yes	stigma	FALSE	TRUE	FALSE
78	female	47	gene_xpert	negative	urban	divorced_or_separated	primary	yes	pentecost	no	no	yes	yes	yes	at_the_beginning_of_the_treatment on_every_clinic_visit	TRUE	TRUE	no	yes	pill_burden	TRUE	FALSE	FALSE
79	female	53	tb_urine_lam	negative	rural	widowed	primary	no	catholic	yes	no	no	yes	no				no	no
80	female	44	tb_urine_lam	negative	sub_urban	divorced_or_separated	primary	yes	catholic	yes	no	yes	no	yes	at_the_beginning_of_the_treatment on_every_clinic_visit	TRUE	TRUE	no	yes	pill_burden	TRUE	FALSE	FALSE
81	female	35	gene_xpert	negative	urban	divorced_or_separated	secondary	no	catholic	yes	no	yes	no	yes	at_the_beginning_of_the_treatment	TRUE	FALSE	no	no
82	female	51	tb_urine_lam	positive	urban	widowed	primary	no	catholic	yes	no	no	no	no				yes	yes	stigma pill_burden others	TRUE	TRUE	TRUE
83	female	38	gene_xpert	negative	rural	divorced_or_separated	none	no	moslem	no	no	no	no	yes	on_every_clinic_visit at_the_beginning_of_the_treatment	TRUE	TRUE	yes	yes	stigma pill_burden	TRUE	TRUE	FALSE
84	female	19	gene_xpert	negative	urban	single	secondary	no	moslem	no	no	yes	no	yes	at_the_beginning_of_the_treatment on_every_clinic_visit	TRUE	TRUE	no	no
85	male	26	gene_xpert	negative	sub_urban	single	secondary	no	moslem	no	no	yes	yes	yes	at_the_beginning_of_the_treatment on_every_clinic_visit	TRUE	TRUE	yes	yes	stigma pill_burden	TRUE	TRUE	FALSE
86	female	57	gene_xpert	negative	sub_urban	widowed	none	no	catholic	yes	no	no	no	yes	at_the_beginning_of_the_treatment on_every_clinic_visit	TRUE	TRUE	no	no
87	female	39	gene_xpert	negative	urban	lives_with_partner	secondary	no	catholic	no	no	yes	yes	yes	at_the_beginning_of_the_treatment on_every_clinic_visit	TRUE	TRUE	yes	yes	pill_burden stigma	TRUE	TRUE	FALSE
89	female	45	gene_xpert	negative	urban	divorced_or_separated	primary	no	pentecost	no	no	no	no	yes	at_the_beginning_of_the_treatment	TRUE	FALSE	no	yes	stigma	FALSE	TRUE	FALSE
90	male	61	tb_urine_lam	negative	sub_urban	widowed	none	no	catholic	yes	no	yes	yes	yes	at_the_beginning_of_the_treatment	TRUE	FALSE	yes	yes	pill_burden	TRUE	FALSE	FALSE
91	male	49	gene_xpert	negative	urban	lives_with_partner	tertiary	yes	moslem	no	no	yes	yes	yes	at_the_beginning_of_the_treatment on_every_clinic_visit	TRUE	TRUE	no	no
92	female	35	gene_xpert	negative	urban	lives_with_partner	secondary	yes	protestant	no	no	yes	yes	yes	at_the_beginning_of_the_treatment on_every_clinic_visit	TRUE	TRUE	no	no
93	male	29	tb_urine_lam	negative	urban	single	secondary	yes	protestant	yes	no	yes	yes	yes	at_the_beginning_of_the_treatment	TRUE	FALSE	no	yes	pill_burden	TRUE	FALSE	FALSE
94	male	58	tb_urine_lam	negative	urban	divorced_or_separated	primary	no	catholic	yes	no	yes	yes	no				no	yes	pill_burden stigma	TRUE	TRUE	FALSE
95	female	34	gene_xpert	negative	urban	lives_with_partner	tertiary	no	protestant	no	no	yes	yes	yes	at_the_beginning_of_the_treatment	TRUE	FALSE	yes	yes	pill_burden stigma	TRUE	TRUE	FALSE
96	male	60	gene_xpert	negative	urban	lives_with_partner	primary	no	protestant	yes	no	no	yes	yes	at_the_beginning_of_the_treatment on_every_clinic_visit	TRUE	TRUE	no	no
97	female	57	tb_urine_lam	negative	sub_urban	widowed	none	no	moslem	no	no	no	no	yes	at_the_beginning_of_the_treatment	TRUE	FALSE	no	no
98	female	36	gene_xpert	negative	rural	lives_with_partner	secondary	yes	protestant	yes	no	yes	yes	yes	at_the_beginning_of_the_treatment	TRUE	FALSE	yes	yes	stigma pill_burden	TRUE	TRUE	FALSE
99	female	45	tb_urine_lam	negative	urban	divorced_or_separated	secondary	no	catholic	no	no	no	yes	yes	at_the_beginning_of_the_treatment on_every_clinic_visit	TRUE	TRUE	yes	yes	pill_burden	TRUE	FALSE	FALSE
100	female	62	tb_urine_lam	negative	urban	divorced_or_separated	none	no	pentecost	no	no	yes	no	yes	at_the_beginning_of_the_treatment on_every_clinic_visit	TRUE	TRUE	no	no
101	male	57	gene_xpert	negative	urban	lives_with_partner	primary	no	pentecost	no	no	yes	yes	yes	at_the_beginning_of_the_treatment on_every_clinic_visit	TRUE	TRUE	no	no
102	female	50	tb_urine_lam	negative	urban	divorced_or_separated	primary	yes	moslem	no	no	yes	yes	yes	at_the_beginning_of_the_treatment on_every_clinic_visit	TRUE	TRUE	yes	yes	pill_burden stigma	TRUE	TRUE	FALSE
103	male	49	gene_xpert	negative	urban	lives_with_partner	secondary	yes	moslem	no	no	yes	yes	yes	at_the_beginning_of_the_treatment on_every_clinic_visit	TRUE	TRUE	yes	yes	pill_burden stigma	TRUE	TRUE	FALSE
88	male	41	tb_urine_lam	negative	rural	divorced_or_separated	primary	no	protestant	yes	yes	yes	no	yes	at_the_beginning_of_the_treatment on_every_clinic_visit	TRUE	TRUE	yes	no
